# Supplementary material for: HSP90C interacts with PsbO1 and facilitates its thylakoid distribution from chloroplast stroma in Arabidopsis
Source: PLoS One. 2017 Dec 27;12(12):e0190168. doi: 10.1371/journal.pone.0190168 (PMC5745004; doi:10.1371/journal.pone.0190168)
Supplement: S1 Table — (XLSX) [file pone.0190168.s001.xlsx]

## Sheet: Transgenic lines
S1 Table. Transgenic lines used in this study
Line	Transgene	Selection marker	Ecotype background	Promoter	Vector	Variegation observed	Reference
Wild-type	-		Col-0			-	-
pt-YFP	Chloroplast targeting peptide of RbcS (1-79) fused to YFP	Kanamycin	Col-0	CaMV35S	pBIN	-	Nelson et al, 2007
pt-CFP	Chloroplast targeting peptide of RbcS (1-79) fused to YFP	Kanamycin	Col-0	CaMV35S	pBIN	-	Nelson et al, 2007
PsbO1-KO	T-DNA knocking out PsbO1	Kanamycin	Ler			-	Murakami et al, 2012
60	HSP90C-FLAG	Kanamycin	Col-0	CaMV35S	pGWB402Ω	-	Oh et al, 2014
66	HSP90C-FLAG	Kanamycin	Col-0	CaMV35S	pGWB402Ω	-	Oh et al, 2014
58G3	Chloroplast targeting peptide of PsbO1 (1-58) fused to GFP	BASTA	Col-0	CaMV35S	pEGAD	No	This study
58G5	Chloroplast targeting peptide of PsbO1 (1-58) fused to GFP	BASTA	Col-0	CaMV35S	pEGAD	No	This study
58G6	Chloroplast targeting peptide of PsbO1 (1-58) fused to GFP	BASTA	Col-0	CaMV35S	pEGAD	No	This study
85G3	Chloroplast and thylakoid targeting peptide of PsbO1 (1-85) fused to GFP	BASTA	Col-0	CaMV35S	pEGAD	No	This study
85G4	Chloroplast and thylakoid targeting peptide of PsbO1 (1-85) fused to GFP	BASTA	Col-0	CaMV35S	pEGAD	No	This study
85G5	Chloroplast and thylakoid targeting peptide of PsbO1 (1-85) fused to GFP	BASTA	Col-0	CaMV35S	pEGAD	No	This study
OEX1	PsbO1GFP	BASTA	Col-0	CaMV35S	pEGAD	Yes	This study
OEX2	PsbO1GFP	BASTA	Col-0	CaMV35S	pEGAD	Yes	This study
OEX3	PsbO1GFP	BASTA	Col-0	CaMV35S	pEGAD	Yes	This study
OEX4	PsbO1GFP	BASTA	Col-0	CaMV35S	pEGAD	No	This study
OEX5	PsbO1GFP	BASTA	Col-0	CaMV35S	pEGAD	Yes	This study
OEX6	PsbO1GFP	BASTA	Col-0	CaMV35S	pEGAD	Yes	This study
OEX9	PsbO1GFP	BASTA	Col-0	CaMV35S	pEGAD	Yes	This study
OEX10	PsbO1GFP	BASTA	Col-0	CaMV35S	pEGAD	No	This study
OEX11	PsbO1GFP	BASTA	Col-0	CaMV35S	pEGAD	Yes	This study
OEX13	PsbO1GFP	BASTA	Col-0	CaMV35S	pEGAD	Yes	This study
OEX14	PsbO1GFP	BASTA	Col-0	CaMV35S	pEGAD	Yes	This study
OEX31	PsbO1GFP	BASTA	Col-0	CaMV35S	pEGAD	Yes	This study
OEX34	PsbO1GFP	BASTA	Col-0	CaMV35S	pEGAD	No	This study
OEX35	PsbO1GFP	BASTA	Col-0	CaMV35S	pEGAD	No	This study
OEX36	PsbO1GFP	BASTA	Col-0	CaMV35S	pEGAD	Yes	This study
OEX59	PsbO1GFP	BASTA	Col-0	CaMV35S	pEGAD	Yes	This study
OEX82	PsbO1GFP	BASTA	Col-0	CaMV35S	pEGAD	Yes	This study
OEX83	PsbO1GFP	BASTA	Col-0	CaMV35S	pEGAD	Yes	This study
OEX84	PsbO1GFP	BASTA	Col-0	CaMV35S	pEGAD	Yes	This study
OEX+F1	PsbO1GFP, HSP90C-FLAG	BASTA and Kanamycin	Col-0	CaMV35S, CaMV35S	pEGAD, pGWB402Ω	No	This study
OEX+F2	PsbO1GFP, HSP90C-FLAG	BASTA and Kanamycin	Col-0	CaMV35S, CaMV35S	pEGAD, pGWB402Ω	No	This study
OEX+F3	PsbO1GFP, HSP90C-FLAG	BASTA and Kanamycin	Col-0	CaMV35S, CaMV35S	pEGAD, pGWB402Ω	No	This study
OEX+F5	PsbO1GFP, HSP90C-FLAG	BASTA and Kanamycin	Col-0	CaMV35S, CaMV35S	pEGAD, pGWB402Ω	No	This study
OEX+F7	PsbO1GFP, HSP90C-FLAG	BASTA and Kanamycin	Col-0	CaMV35S, CaMV35S	pEGAD, pGWB402Ω	No	This study
OEX+F10	PsbO1GFP, HSP90C-FLAG	BASTA and Kanamycin	Col-0	CaMV35S, CaMV35S	pEGAD, pGWB402Ω	No	This study
OEX+F11	PsbO1GFP, HSP90C-FLAG	BASTA and Kanamycin	Col-0	CaMV35S, CaMV35S	pEGAD, pGWB402Ω	No	This study
OEX+F12	PsbO1GFP, HSP90C-FLAG	BASTA and Kanamycin	Col-0	CaMV35S, CaMV35S	pEGAD, pGWB402Ω	No	This study
OEXT3	PsbO1T200AGFP	BASTA	Col-0	CaMV35S	pEGAD	No	This study
OEXT4	PsbO1T200AGFP	BASTA	Col-0	CaMV35S	pEGAD	No	This study
OEXT6	PsbO1T200AGFP	BASTA	Col-0	CaMV35S	pEGAD	No	This study
OEXT11	PsbO1T200AGFP	BASTA	Col-0	CaMV35S	pEGAD	No	This study
OEXT83	PsbO1T200AGFP	BASTA	Col-0	CaMV35S	pEGAD	No	This study
OEXT84	PsbO1T200AGFP	BASTA	Col-0	CaMV35S	pEGAD	No	This study
OEXT85	PsbO1T200AGFP	BASTA	Col-0	CaMV35S	pEGAD	No	This study
OEXT87	PsbO1T200AGFP	BASTA	Col-0	CaMV35S	pEGAD	No	This study
OEX1x66	PsbO1GFP (OEX1) crossed with HSP90C-FLAG (66)	BASTA and Kanamycin	Col-0	CaMV35S	pEGAD, pGWB402Ω	No	This study
OEX59x66	PsbO1GFP (OE59) crossed with HSP90C-FLAG (66)	BASTA and Kanamycin	Col-0	CaMV35S	pEGAD, pGWB402Ω	No	This study
