# Supplementary material for: HSP90C interacts with PsbO1 and facilitates its thylakoid distribution from chloroplast stroma in Arabidopsis
Source: PLoS One. 2017 Dec 27;12(12):e0190168. doi: 10.1371/journal.pone.0190168 (PMC5745004; doi:10.1371/journal.pone.0190168)
Supplement: S2 Table — (XLSX) [file pone.0190168.s002.xlsx]

## Sheet: Sheet1
S2 Table. Proteins identified by LC-MS/MS in the PsbO1GFP complex
Accession Number	System name	Protein name	Predicted subcellular localization	Molecular Weight	OE33 Unique peptide	manual filter
sp|P23321|PSBO1_ARATH	At5G66570		chloroplast	35 kDa	32	OK
sp|P22953|MD37E_ARATH	At5g02500	HSC70-1	nucleus, cytoplasm	71 kDa	19	OK
sp|Q9STW6|HSP7F_ARATH	At4g24280	HSP70-6	chloroplast	77 kDa	10	OK
sp|Q9LHA8|MD37C_ARATH	At3g12580	HSP70-4	nucleus, cytoplasm	71 kDa	4	OK
sp|Q9XF91|PSBS_ARATH	At1g44575	PsbS/CP22	chloroplast	28 kDa	2	OK
sp|P24636|TBB4_ARATH	At5g44340	TUBB4	cytoplasm	50 kDa	2	OK
sp|P56778|PSBC_ARATH	AtCg00280	PsbC	chloroplast	52 kDa	2	OK
sp|P92549|ATPAM_ARATH (+1)	AtMg01190	ATPA	mitochondria	55 kDa	2	OK
tr|F4IU89|F4IU89_ARATH (+1)	At2g04030	HSP90.7/CR88	chloroplast	88 kDa	2	OK
sp|Q9SHE8|PSAF_ARATH	At1g31330	PsaF	chloroplast	24 kDa	2	OK
sp|Q56WH1|TBA3_ARATH	At5g19770	TUBA3	cytoplasm	50 kDa	2	OK
sp|F4HQD4|HSP7P_ARATH (+3)	At1g79920	HSP70-15	nucleus, cytoplasm	92 kDa	2	OK
sp|P25696|ENO2_ARATH	At2g36530	ENO2	nucleus, cytoplasm	48 kDa	2	OK
sp|O65719|HSP7C_ARATH	At3g09440	HSP70-3	nucleus, cytoplasm	71 kDa	2	OK
sp|P61841|RR7_ARATH	AtCg01240	RPS7A	chloroplast	17 kDa	2	OK
